# Supplementary material for: Design, Production and Quality Assessment of Antioxidant-Enriched Olive Paste Dips Using Agro-Food By-Products
Source: Molecules. 2025 Aug 22;30(17):3459. doi: 10.3390/molecules30173459 (PMC12430177; doi:10.3390/molecules30173459)
Supplement: Supplementary file 1 [file molecules-30-03459-s001.zip]

Archive with 1 entries (1 files):
- molecules-3779245-supplementary.pdf
